# Supplementary material for: Genomic and Epigenetic Changes Drive Aberrant Skeletal Muscle Differentiation in Rhabdomyosarcoma
Source: Cancers (Basel). 2023 May 18;15(10):2823. doi: 10.3390/cancers15102823 (PMC10216238; doi:10.3390/cancers15102823)
Supplement: Supplementary file 1 [file cancers-15-02823-s001.zip]

Archive with 1 entries (1 files):
- cancers-2323056-supplementary.pdf
